# Supplementary material for: The Micro-Immunotherapy Medicine 2LPAPI® Displays Immune-Modulatory Effects in a Model of Human Papillomavirus Type-16 L1-Protein Capsid-Treated Human Peripheral Blood Mononuclear Cells and Antiproliferative Effects in a Model of Cervical Cancer Cells
Source: Cancers (Basel). 2024 Apr 5;16(7):1421. doi: 10.3390/cancers16071421 (PMC11010933; doi:10.3390/cancers16071421)
Supplement: Supplementary file 1 [file cancers-16-01421-s001.zip]

Archive with 1 entries (1 files):
- cancers-2927602-supplementary.pdf
